# Supplementary material for: Integrative genomic analysis and diagnostic modeling of osteoporosis: unraveling the interplay of autophagy, osteogenesis, adipogenesis, and immune infiltration
Source: Front Med (Lausanne). 2025 Apr 17;12:1544390. doi: 10.3389/fmed.2025.1544390 (PMC12043663; doi:10.3389/fmed.2025.1544390)
Supplement: Supplementary file 1 [file Data_Sheet_1.ZIP]

Archive with 9 entries (9 files):
- TableS10 mRNA-tf_list.csv
- TableS11 mRNA-Drug_list.csv
- TableS2 APRGs.csv
- TableS3 OGRGs.csv
- TableS4 AGRGs.csv
- TableS5 Immune Checpoint Gene list.csv
- TableS8 Immune Checkpoint Gene Matrix.csv
- TableS9 mRNA-miRNA_list.csv
- supplementary tables-s1,s6-7.docx
