# Supplementary material for: Integrative genomic analysis and diagnostic modeling of osteoporosis: unraveling the interplay of autophagy, osteogenesis, adipogenesis, and immune infiltration
Source: Front Med (Lausanne). 2025 Apr 17;12:1544390. doi: 10.3389/fmed.2025.1544390 (PMC12043663; doi:10.3389/fmed.2025.1544390)
Supplement: Supplementary file 1 [file Data_Sheet_1.ZIP › TableS10 mRNA-tf_list.csv]

tf	mrna
ETS1	AKT1
ETV1	AKT1
FLI1	AKT1
CBFB	AKT1
CDK9	AKT1
CREB1	AKT1
CTBP2	AKT1
CTCF	AKT1
ESR1	AKT1
CLOCK	BHLHE40
CREB1	BHLHE40
MAFK	BHLHE40
MAX	BHLHE40
MAZ	BHLHE40
MECOM	BHLHE40
FLI1	BMP4
FOXA2	BMP4
GABPA	BMP4
HDAC2	BMP4
MAZ	BMP4
REPIN1	BMP4
AR	COPS3
ATF1	COPS3
BHLHE40	COPS3
BRD2	COPS3
BRD3	COPS3
BRD4	COPS3
CBFB	COPS3
CDK9	COPS3
ZNF263	COPS3
CEBPA	CTNNB1
CEBPB	CTNNB1
CTBP2	LMNA
CTCFL	LMNA
E2F1	LMNA
E2F6	LMNA
EGLN2	LMNA
EGR1	LMNA
EP300	LMNA
ERG	LMNA
ESR1	LMNA
ETS1	LMNA
MAX	LMNA
MAZ	LMNA
MNT	LMNA
MXI1	LMNA
TFAP2A	NFKB1
TFAP2C	NFKB1
TFAP4	NFKB1
MAZ	TNF
SPI1	TNF
TCF12	TNF
TCF3	TNF
CDK9	TNF
CTCFL	WNT1
EP300	WNT1
FLI1	WNT1
