# Supplementary material for: Integrative genomic analysis and diagnostic modeling of osteoporosis: unraveling the interplay of autophagy, osteogenesis, adipogenesis, and immune infiltration
Source: Front Med (Lausanne). 2025 Apr 17;12:1544390. doi: 10.3389/fmed.2025.1544390 (PMC12043663; doi:10.3389/fmed.2025.1544390)
Supplement: Supplementary file 1 [file Data_Sheet_1.ZIP › TableS11 mRNA-Drug_list.csv]

node1	node2
NFKB1	Cadmium Chloride
NFKB1	Capsaicin
NFKB1	Celecoxib
NFKB1	Cisplatin
NFKB1	Curcumin
NFKB1	dactolisib
NFKB1	Tretinoin
NFKB1	Wortmannin
BHLHE40	Oxygen
BHLHE40	Valproic Acid
BMP4	Tetrachlorodibenzodioxin
BMP4	Valproic Acid
CTNNB1	Arsenic Trioxide
CTNNB1	Lithium Chloride
CTNNB1	Niclosamide
CTNNB1	Resveratrol
CTNNB1	sodium arsenite
NFKB1	Lipopolysaccharides
TNF	Dexamethasone
TNF	Dinoprostone
TNF	Glucosamine
TNF	Glucose
TNF	Ionomycin
TNF	Lipopolysaccharides
TNF	Mustard Gas
TNF	nickel sulfate
TNF	Paraquat
TNF	Particulate Matter
TNF	Poly I-C
TNF	Quercetin
TNF	Reactive Oxygen Species
TNF	Resveratrol
TNF	Silicon Dioxide
TNF	sodium arsenite
TNF	Tetrachlorodibenzodioxin
TNF	Tetradecanoylphorbol Acetate
TNF	Thalidomide
TNF	Tobacco Smoke Pollution
TNF	Vehicle Emissions
TNF	Zoledronic Acid
TNF	Zymosan
