# Supplementary material for: Integrative genomic analysis and diagnostic modeling of osteoporosis: unraveling the interplay of autophagy, osteogenesis, adipogenesis, and immune infiltration
Source: Front Med (Lausanne). 2025 Apr 17;12:1544390. doi: 10.3389/fmed.2025.1544390 (PMC12043663; doi:10.3389/fmed.2025.1544390)
Supplement: Supplementary file 1 [file Data_Sheet_1.ZIP › TableS2 APRGs.csv]

Gene Symbol
VMA21
ATG5
BECN1
ATG16L1
ULK1
AMBRA1
ATG12
ATG7
ATG4B
SQSTM1
ATG14
ATG13
ATG3
ATG9A
ATG4A
ATG4D
ATG4C
ATG10
ATG9B
EPG5
MAP1LC3B
ATG2B
ULK2
DRAM1
DRAM2
ATG16L2
MAP1LC3A
NBR1
MTOR
ATG101
ATG2A
LAMP2
PIK3C3
RUBCN
RUBCNL
SOGA1
BCL2
MAP1LC3C
RB1CC1
GABARAP
DEPP1
ELAPOR1
EI24
FYCO1
HMGB1
GABARAPL2
GABARAPL1
TFEB
IRGM
UVRAG
TP53
PIK3R4
ELAPOR2
VCP
WIPI1
C9orf72
OPTN
WIPI2
VMP1
PRKAA1
HDAC6
TBK1
CALCOCO2
AKT1
PRKN
SIRT1
NFE2L2
TECPR2
HSPA8
PRKAA2
UBQLN2
WDFY3
SH3GLB1
PINK1
FOXO3
KEAP1
WDR45
BECN2
TP53INP2
BNIP3
STAT3
UBC
TP53INP1
UBQLN1
RPTOR
HSP90AA1
GSK3B
NOD2
DAPK1
LRRK2
PARK7
CISD2
TAX1BP1
SNCA
NRBF2
TMEM59
WDR41
TARDBP
RAB7A
TUFM
MFN2
HIF1A
LAMP1
CASP3
MTMR14
BCL2L1
GAA
TRAF6
MAPK8
FUS
NLRP3
ZKSCAN3
ULK3
MAPK14
PTEN
SMCR8
MAPK1
USP10
TGFB1
TECPR1
UBQLN4
STING1
HDAC10
CHMP2B
STX17
CTSD
SOD1
TBC1D5
TSC2
STK11
TRIM27
HTT
SIRT2
PARP1
RAB8A
BAG3
RPS6KB1
CASP8
IL6
MCL1
PFN1
KRAS
EVA1A
ENDOG
VAMP8
TRIM21
EGFR
NFKB1
FOXK1
WDR45B
IFNG
MAPT
SRC
MLST8
PRKAB1
CTSB
TRIM5
BAX
RAB5A
NOD1
DAP
HMOX1
PIM2
FOXO1
MYC
DNM1L
HNRNPA1
DAPK3
HSPA5
TRAPPC4
RAB39B
ATP13A2
TNF
MAP1LC3B2
TRIM65
IL1B
RIPK1
FLCN
HDAC1
NUPR1
BLOC1S1
ATM
BNIP3L
RPS27A
XBP1
IGF1
VDAC1
CDKN2A
RAB1A
ATXN3
TMEM208
HSF1
AURKA
TBC1D14
USP13
RNASEL
MCOLN1
VPS39
PIK3CA
GFAP
PSMD4
ATP4A
VAPB
MATR3
LEP
LGALS8
PSMC2
VPS18
BRAF
MDM2
CXCR4
PSMC5
WDR47
KAT5
TRIM16
IFNB1
VPS33A
SNAP29
TMEM74
IL23R
SPTLC1
BCL2L11
TSC1
TRIM17
PIK3CB
RIPK2
USP36
EIF2AK3
VIM
HDAC4
CASP9
PHB2
PSMA6
PPARGC1A
GSK3A
CYCS
RRAGA
BAD
BIRC5
MAPK15
CAV1
CDKN1A
ATXN2
LGALS3
TMEM41B
MEFV
TIGAR
RETREG1
FUNDC1
TOLLIP
ENSG00000284820
APP
PRKAG1
TOM1
HDAC9
PIM1
DIRAS3
BOK
YWHAZ
NEDD4L
ABL1
UBE2N
PKM
DCTN1
IL10RA
IFI16
HSPB1
CCNF
AIM2
RAB33B
AIFM1
TRIM23
DHRSX
ZFYVE1
PIK3R2
TMEM199
PHF23
CTNNB1
CFTR
AGER
NLRX1
CCDC115
TOMM20
DEPTOR
MTMR3
SETX
ACBD5
PSMA1
ATP12A
ALS2
HSP90AB1
PICALM
FAS
CXCL8
LMNA
TNFAIP3
UBB
AURKB
YAP1
CRY1
ERN1
CHCHD10
JUN
DAPK2
TUBB4B
ATF6
TMEM39A
ANXA11
GLT8D1
FIG4
TFE3
WAC
OPA1
AKT1S1
IKBKB
RAB11A
PSMB5
VPS41
RAB23
CFLAR
RHEB
INS
NOTCH1
CSNK2A1
YWHAE
ATF4
SIRT6
PIM3
S100A8
TUBA1B
TLR4
GAPDH
TXN
TNFSF10
EPHA4
RAB1B
MFN1
CLTC
STK4
LRSAM1
CLN3
TAF15
TRAF2
TUBA4A
SMAD4
WDR6
TRIM13
HDAC2
DYNLL1
RAB33A
HRAS
CD44
YWHAQ
EEF1A1
DCN
TNFRSF10B
S100A9
E2F1
SH3BP4
DDIT3
PSMA3
BBC3
CSNK2A2
RRAGB
RIPK3
PSEN1
SMAD3
STUB1
TOMM40
BNIP1
ITPR1
LAMTOR1
XIAP
EIF4G2
RB1
PDCD6IP
CHMP4B
CASP1
PRKAG2
TMEM150B
WASHC1
GBA1
CEBPB
TREM2
APOE
RNF166
VPS16
YWHAB
RNF185
TSG101
PIK3CG
RRAGD
CASP7
EIF2S1
VPS11
CGAS
TRIM32
RAB12
MYO6
EPAS1
RAB18
CDKN1B
YWHAG
PON2
RETREG3
ITGB1
INSR
RAF1
NPC1
TFRC
RRAGC
FADD
ITGB4
PMAIP1
ACER2
CHMP2A
PRKDC
USP20
TIA1
FNBP1L
PAWR
YY1
EIF2AK4
PLEKHM1
NLRP1
GLE1
BIRC6
RAB39A
ELAVL1
MAPK3
EIF4EBP1
BCAS3
BSN
DYNC1H1
RELA
PIK3R1
PEX5
RAB21
ANG
RACK1
IL10
PLEKHM2
EPHB2
SUPT20H
TMPO
FNIP1
BAK1
TNFSF11
FOXK2
CANX
ATP2A2
HSPA4
PPP1R15A
ISG15
SIRT3
MLKL
PDCD4
CLEC16A
IGF1R
STK3
HMGA1
TBC1D17
DNM2
NEDD4
MAP2K1
BIRC2
HDAC8
HDAC7
PSMB4
UBE2V1
ABCE1
PGAM5
DYNLL2
UCHL1
CSNK2B
HTRA2
TUBB3
PSMC4
MAP1S
TNFRSF1A
NEK1
RSL1D1
BIK
LARP1
DENND3
NR4A1
MCOLN3
JMY
VHL
PLIN3
SESN2
SPTAN1
APOB
MTDH
TGM2
CFAP410
RAB9A
PRKAB2
IRF1
OFD1
EIF2AK2
IRF3
BCAP31
CAMKK2
ERBB2
CCAR2
EIF5
VPS35
CPTP
MAP3K5
ITGB3
VEGFA
LRPPRC
TUBA1A
RETREG2
IKBKE
WDFY4
NEFH
UNC13A
FNIP2
SEC16A
HSPB8
JAK2
SIGMAR1
USP14
OGT
TPCN2
MTMR9
BANF1
CSF1
TTR
RAB35
MAP1B
PLIN2
SERPINF1
HK2
UBA52
MAPK9
CD5L
MET
CCT3
LMNB1
FBXW7
NPRL2
IFT88
TUBB6
MTMR8
RAB5C
EP300
TM9SF1
CUL3
SGPP1
COL1A1
CLU
PON1
FKBP8
PTPN22
AP2M1
DNAJA3
IL6ST
PIK3C2A
CDK5
TLK2
CASP14
SPATA33
AR
TRAPPC8
NIPA1
TMBIM6
RASIP1
KIF25
BID
MYCBP2
CTSL
OLR1
MITF
DAO
NPM1
GOPC
XPO1
HSP90B1
RAB26
PSIP1
TRIM11
FN1
GJA1
PPP2CA
PABPC1
EEF2K
WWOX
MAVS
RNF186
CDK1
TANK
EIF4B
TUBB
TRAF3
WNT5A
RAB2A
LGALS1
ITGA5
PPP1CA
TUBA1C
TOMM22
MAP3K7
ANXA1
TRIM22
IL6R
UBE2D3
EEF2
CHRNA3
RAB8B
RNF41
NLRP6
CTSK
CALR
RAB13
DAXX
UBE3C
ACTB
RNF5
ANXA5
COPB1
SYNPO2
VAPA
STX5
GSN
FLNC
APAF1
NCOA4
MAGEA6
HSPA9
SYT11
LDHA
SHOC2
YWHAH
BMF
RAB14
MFF
MMP14
SETD2
DNAJB1
PCNA
BHLHE40
LAMTOR3
PEA15
RPS3
TRAP1
ACIN1
PPARG
VPS29
USP30
SNX30
BMI1
P4HB
RAN
RIGI
TUBA8
SIDT2
ITGA3
SPG11
EPHA3
TCP1
ARG2
DICER1
HNRNPK
RAB24
CCT8
S100A4
PHAF1
DYNC1I1
CCT2
GOLGA2
ATP6V1A
GRAMD1A
IL4
MALT1
NDRG1
SNX4
CHUK
COPZ1
SPARC
DIABLO
EPHB3
PSMD2
TLR2
G3BP1
IFNL2
TLR3
IL17A
XRCC5
CREG1
BMPR2
BCL2L2
ERBB4
PON3
PRPH
SCAF4
PTRH2
BCL2L10
RBX1
PSMB8
HDAC5
NOP56
RAB38
ATP1A1
CASP4
LAMP3
SH3BGRL
PHB1
PLK1
SUMO1
ESR2
ZC3H12A
PDPK1
RMC1
PHGDH
H2BC3
FLNA
DEPDC5
LRRC25
TUBB2A
NQO1
TAB2
FIS1
KDM4B
AVEN
CLOCK
ATP5F1A
SDCBP
DYNC1LI2
IL24
SCOC
PFKP
SND1
TMED10
RAC1
RAB6A
PIR
HNRNPA3
MYH9
HNRNPU
BMAL1
RNF213
ROCK1
TP53BP2
FAF1
ING1
SMAD1
NR1D2
ANXA7
LARS1
WDR24
TOMM70
PRKAG3
CHMP3
RAB4A
CCT4
CD4
LAMTOR2
SCFD1
CKAP4
EIF4G1
SIK2
CREBBP
TRIM50
IMMT
KPNA2
PRKCI
ARFIP2
VPS13D
TRIB3
NIPSNAP1
HNRNPM
RNF2
THBS1
IARS1
CHEK1
CSNK1A1
STAT1
EPRS1
NAMPT
VPS51
SIRT5
IPO8
FURIN
RUNX2
HDAC3
TRIM59
TNPO1
SMAD2
ANXA2
ITGAV
BIRC3
DDX5
TRPM2
NAPA
CTSA
UTRN
VPS13A
RAB6B
CCR5
CCT7
SLC25A3
SPP1
RAB10
ARL13B
EPHA2
GRN
TRADD
MAP2K3
SLK
DCP2
AKT2
U2AF1
MARS1
NIPSNAP2
RPS4X
TSPO
RAB5B
CCND1
ATP6AP2
GBP1
SERPINA1
UBE2D2
PRNP
GARS1
HIPK2
ZRANB1
ORMDL3
CAPNS1
PI4KB
COPA
EZH2
CD274
PSMD3
FUNDC2
YBX1
DDX6
JAK1
TRAF4
GLG1
RPL4
ACE2
TP73
CHMP6
NSF
FBP1
CUL4B
PCM1
ESR1
IAPP
PPARA
SKP2
PSMC6
LDHB
RARS1
RUVBL2
CASP2
LMNB2
SLC3A2
PIP4K2A
GLUD1
HERC1
GART
FLT3
BST2
RICTOR
KAT8
ZDHHC12
UBTF
ITGB2
RPS2
EMD
NDRG2
SCD
NUAK2
SNRNP70
TEX264
STBD1
DCAF12
HSPD1
DDB1
DNMT1
FBXO7
PTPN11
IGFBP3
BCL10
GPR137B
GPR137
DDX3X
CDC37
PLEKHF1
TUBB4A
ATP5F1B
HAX1
HADHA
BRD4
SREBF1
MOAP1
PSMB9
HDAC11
EWSR1
HSPA1A
DHX9
ALDH2
RTN4
RPL23A
EPHB4
SERPINE1
RAB27A
EPHA7
ADAM12
DFFA
UBAP1
DIDO1
RAB25
IKBKG
PANX1
CTF1
CCT6A
GLS
PPP3CB
TOMM5
JUP
HSD17B12
NRAS
SLC37A4
PTBP1
DDOST
HNRNPH1
CHMP7
CHMP4C
MT2A
IL2RA
MAPK10
BIRC7
PSMC1
SPHK1
DDX17
PRPF8
CHEK2
UBA1
SHH
NR1H4
GZMB
FERMT2
FMR1
TRAPPC5
STRIP1
SLC25A13
FTH1
MFSD8
RPS16
CD40LG
TBKBP1
ITGAM
APEX1
LBR
EPM2A
FOXM1
CHMP4A
IGFBP5
TNFRSF12A
TNFSF12
URI1
SEC24C
RPS28
EIF4A3
GNL3
SBF2
MAGEA3
NEFM
PPP2R1A
NCL
FXR2
KLF4
BCL2A1
TFAP2C
ZMPSTE24
TNFRSF11B
TBC1D25
RPS23
FASN
TBC1D15
MBP
SOD2
TERT
WNK1
MYO1C
PSAP
KDM1A
TRAPPC1
HGF
MYBBP1A
FBXL2
TAB3
CAD
NFATC1
EPHA1
IL15
SMAD5
COL10A1
PRKCD
PTGS2
PSMC3
PROM1
TLR9
PGK1
RMDN3
PIKFYVE
SLC2A1
KRT18
XRCC6
IGF2R
BMP4
SIRT7
RPS15A
DDIT4
NTRK1
RPLP2
CUL4A
FASLG
RAB30
EIF5A
RPL7A
PIK3CD
BSG
FKBP4
RPLP0
HNRNPA2B1
SPRED2
DVL2
ACACA
HSPA1B
TRIM28
NUP93
HACD3
METTL3
CTSS
VPS45
PCBP1
IL13
C1QBP
AZI2
FAIM
WNT16
RAB41
IFT20
KL
COPB2
VPS4A
IMPDH2
VTI1B
PRMT5
RGS19
TIAL1
TMEM43
HGS
RUVBL1
VDAC2
TICAM1
SFPQ
RPS17
SNAP23
MTHFD1
GRB2
VPS33B
SUPT16H
ATXN7
LRRC59
SLC25A6
RPL7
PNO1
GANAB
ITGA2
LONP1
DYNC1LI1
DDX1
PML
RPS3A
PLAC8
RAB11B
RPL13A
GCN1
ADIPOQ
SEC23A
SLC25A12
RBMX
MYD88
CYC1
ITPR3
PAK1
VAMP7
RPN2
RPS9
PRRC2C
DNAJA1
CLINT1
TUBB2B
PCNT
ACLY
GNAI3
GMPS
AP2A1
PFKFB3
TBC1D7
AHR
CCL2
TFAM
WARS1
TRPM7
SSRP1
TGFBR2
POLRMT
RPS6
RPS5
HLA-DQA1
TMEM106B
ADAR
PRDX1
STX12
CCPG1
KPNB1
CACYBP
RPL18
PDK1
UBA5
ITGA6
UFL1
MTM1
MCM7
SP1
PDIA6
CD84
RPL3
RPS7
FGF21
H2AX
PYCARD
BAG2
RPA2
RPL8
TRPV1
PI4K2A
STX7
CSTB
EHMT2
MYO1B
TRIM6
SGPL1
TJP1
NFKBIA
SRSF7
UBXN6
EIF3A
NGF
SLC1A3
XDH
NHLRC1
CAND1
DMXL2
QARS1
HLA-DRB5
FGF1
RPS27
SEC61A1
AP2B1
MTMR4
KIF5B
TRAPPC11
SERPINB5
SLC39A1
RHOA
TRIM8
DYNC1I2
PLEKHG5
FARSB
UQCRC1
CSDE1
RPS19
LGALS9
PCLAF
PSMD13
IPO5
CBS
STK38L
USP9X
SMURF1
MIF
PSMD11
EFTUD2
UPF1
PIN1
MAP4
RPL18A
IL3
CDK6
ACAT1
SEC24B
DPYSL2
RPA1
ERLIN2
RPL27
IL1A
PKD2
TOP2A
CETN1
PDIA3
KLHL22
HLA-DQB1
RPL6
SOX2
TP63
NUP155
NUP205
SLC16A1
CREB1
RAP1A
SKP1
RCN2
DAPL1
SOGA3
ZFYVE26
RTN3
AP1M1
RIMOC1
GDI2
PGD
TMEM192
SEC23B
EEF1G
RTCB
USP7
MMP9
GLA
MGMT
TOP2B
ATL3
ABCD3
GBF1
ATP5F1C
LITAF
AHCY
PIP4K2C
PPP1R12A
EXOSC2
XPOT
NAT10
PDE4A
ZC3HAV1
SEC62
DSC1
MST1
CCT5
MTCH2
HNRNPH2
OSBPL8
EEF1A2
BAG1
HLA-DPB1
HLA-DPA1
HLA-DQA2
HLA-DQB2
ATN1
PTPA
RABGAP1
STT3A
NLRP4
NUMB
UBE2D1
PCBP2
RNF216
RAB32
CCNY
GTPBP4
RALB
BRCA1
EGR1
ARG1
TNFAIP8L1
RPN1
CCDC47
AGK
DDX39A
KHDRBS1
NOS2
NCOR1
NEDD8
NOP58
RPS14
RPS11
IDO1
MYH10
KDM4A
FTL
TMEM33
KRT8
PELP1
PRDX2
PSEN2
FTO
FBXW5
SAFB
TECR
UQCRC2
MYL6
SVIP
HADHB
LETM1
PAICS
DDX54
IGF2BP3
IRS4
ATP6V1G1
ILK
GYS1
COL18A1
PSMD12
NDUFA13
PRPF19
TPM2
MECP2
KLHL20
MT3
TRIP13
YTHDF2
RRP12
KAT2B
TKT
DARS1
MTHFD1L
H1-2
TNFRSF11A
BMP2
IFI30
PES1
MAT2A
VPS26A
CAPRIN1
IRF5
PPP1R13L
AGO2
SLC33A1
LMAN1
CCNB1
FZD5
MTMR6
ILF3
PSMA5
TNIP1
PPIA
EEF1B2
NDUFA10
CRYAB
RPL37A
STMN1
SRSF3
ATP1B1
MAP2
USP33
MUL1
TGFBRAP1
PSMA4
GFPT1
CAPN1
ELOB
BACE1
PTPN2
ING2
EIF2S3
NAP1L1
SSBP1
ADRM1
RCAN1
ESYT1
NGFR
IFI27
HBB
MLLT11
TXNIP
LEPR
SNX7
RUFY4
KPNA3
PABPC4
CSE1L
TRAPPC12
RPSA
CLCN3
RAD51
HLA-A
INA
TNFRSF1B
UNC5B
EIF4E
CSF1R
SEMA3A
GSDMD
VPS37A
RAB17
SMC3
WDR1
ATP6V1B2
RPL11
TAGLN2
HM13
HLA-DRB4
RASSF5
H3C1
CASR
ACTN4
RNF31
UHRF1
SLC7A5
CAT
SRPK1
SNRNP200
DEK
CCZ1
AARS1
MIB1
RPL13
RPL14
CYLD
PRODH
ERLIN1
RASSF1
PEX13
IGF2BP2
TP53BP1
RPL23
TOP1
DUSP16
EIF2A
TUBB8
TUBAL3
GDF15
TPX2
EXOC8
ASS1
IRAK1
ALKBH5
VDAC3
EMC1
SEC22B
ERCC6
RPL21
IL7R
NEK9
AGPS
EIF3L
RPL17
MYOC
RAB3D
ALDH7A1
FLNB
PSMA7
HMGB2
NCOA3
STYK1
APOL1
DHX30
CFL1
EEF1D
DHCR7
ACP1
STAM
CD47
EIF5B
FTSJ3
PTK2
IMPA1
SPOP
MBNL1
RPA3
PER1
BHLHE41
XAF1
ALDOA
BRIX1
DYRK1B
IL10RB
VPS28
VPS37B
MVB12A
TRAPPC3
TRIM25
CCAR1
DST
SDHA
TTN
RPL15
SEC11A
RPF2
KDR
PLD1
CLDN1
MYOF
RPS10
SLC25A5
VRK2
FAU
RAB3GAP2
NKX2-3
STAU1
ACADM
MRPS2
PDCD11
FGFR2
SGK1
HGH1
ELF1
SEC31A
CHMP5
PRKACA
FKBP5
NOP53
TRIM14
CASP6
TNFSF15
LAMTOR4
PSMD14
PSMD10
ALB
PTPN1
SMC1A
SERPINH1
SCARB2
DAB2
SLC25A10
SFXN1
HUWE1
PPP1CB
ALDH18A1
VDR
CPT1A
SEPTIN9
BSCL2
BAG5
ALDH1A1
IDH2
PRKAR1A
VPS37C
C3
ENPP1
DBN1
HYOU1
RALBP1
SLC25A1
SPI1
HNRNPL
FLOT2
AXIN1
FEZ1
SNRPD1
CIP2A
PEDS1
AKT3
MDH1
FBLN5
ENO1
PIGT
WDR26
NCBP2
GPSM1
PPT1
FBL
PGM1
MPP2
GSTP1
RPL5
PCYT1A
CCNA2
HSD17B10
KIF23
FLOT1
MAP1A
SUGT1
MON1A
TPP1
GEMIN5
NUFIP2
STX6
EIF6
RRBP1
SLC7A11
CNOT1
STC2
TUBB1
RNASE1
TUBA3E
TUBA3C
TOMM7
TUBA3D
MTERF3
TOMM6
PEDS1-UBE2V1
ATR
SAFB2
EDEM1
TFCP2
MTA2
STX8
ACTN1
KDELR1
STIP1
CSTF1
ILVBL
CHMP1A
CDH1
CAPN2
SMARCB1
GGCT
RAD23A
MKI67
TOR1A
ASPH
PLAU
CDC25B
LAMTOR5
KIT
ANXA6
USP15
EEA1
PIAS4
RPS24
RPL19
RPL9
ATAD3B
WDR3
ABHD5
NAA10
CLTA
RPLP1
TBL2
RAB3GAP1
RPL28
GPX4
GATA4
ATXN2L
POP1
USP11
BCLAF1
GEMIN4
SRP54
RHOT1
AGL
RPS26
DNAJC7
RABGAP1L
ACTR2
PSMA2
RPS13
DDX21
GOSR1
HEATR1
NOC4L
NUDT21
DCAF13
PEG3
NCBP1
CTTN
ACTG1
MCM2
MTPAP
XAB2
TPM1
HCCS
USP19
HSPB6
NAGLU
MPG
ARHGEF2
IL18
AKAP12
LYN
MAPRE1
SOAT1
CARS1
RPL10A
RHOG
LTV1
H3-7
GLO1
PDCD5
HNRNPH3
FBXO22
HMGN5
CDK4
AATF
EIF2B3
SLC25A11
FLG
TRAPPC6B
TRAPPC2
PRMT1
ADNP
SRRM2
PELO
PDIA4
TRIO
AKR1B10
DSG2
PPP1CC
SLC1A5
CBX3
EXOC4
DDX55
ITGAL
TNFRSF10A
TNFRSF21
TNFRSF10D
IL13RA1
HTATIP2
RAB31
VPS37D
SERBP1
MAP3K11
DHX37
CHERP
CKB
GOLM1
NOL9
DNAJC13
MLF2
NEFL
CD24
CERS2
FAF2
SSR4
LMAN2
SYNCRIP
SNX17
SURF4
ATP1B3
HNRNPF
CLPTM1
HMGN2
HERPUD1
TUBG1
SEC24D
SRM
RPS8
MT-CO2
SCAMP3
RPL29
CLPTM1L
RARA
DCTPP1
TBC1D2B
TTC5
CAMK2G
FSCN1
KTN1
CBR1
ATP5PD
MID2
SMC4
DNAJA2
FH
BTRC
PHLPP2
PDHA1
HLA-C
NUP62
SNX27
GDI1
PRDX4
DDX47
RRM1
AIF1
FBXL3
APPL1
CD36
AQP3
IL37
FKRP
TOM1L2
RPL22
TFG
CERKL
CALM1
AKAP13
KIDINS220
PPFIBP1
UCP2
SF3B1
RBM25
ULK4
ALK
PGR
PLA2G4A
TLR7
PEBP1
DHX15
METTL14
AHNAK
HNRNPUL1
FBXL4
SIRT4
PC
ETFA
IRS1
MED4
EIF3C
WDR18
ATP5PO
ADAM9
OAT
AFG3L2
RPL10
NSMAF
SPNS1
SHMT2
PLAA
NDUFV1
RBM8A
ABCB1
KLF5
SRSF1
FOXE3
SNAP25
RRM2
RANBP2
CD63
MANF
UBA3
SLC38A2
ILF2
SRPRB
CARM1
CDK16
VPS4B
ARL1
FANCC
TAPBP
PDIA2
ATAD3A
RPS25
CDK2
CALCOCO1
GLI1
TAFAZZIN
USP8
TPD52
TOR1AIP1
TERF2
SEC24A
KDM3B
LATS2
GBE1
TBC1D2
LUZP1
ARF1
CUL2
PFAS
DRG1
ACSL3
RPS18
IL33
PPP3CA
PEX3
PSMD6
HNRNPAB
HPRT1
TARS1
RPL12
CYFIP1
DACT1
TRMT10C
NCSTN
MDH2
POU5F1
PIP5K1C
DNAJC10
ATL1
MTCL1
ECSIT
PHLDA2
SLC25A4
NRP1
DDX20
XRN2
RPL34
TNFAIP8
TMX1
WDR74
TGFB2
HSPA2
CSRP2
RAI14
SPECC1
TIMD4
TLN1
CD68
MACROH2A1
NCAPD2
NUP160
SACM1L
IL12B
TRIR
BMP6
EFNB2
RAB27B
SIVA1
RAB40C
RAB40A
CDC42
UBE2L3
PIK3R3
PDGFA
KHSRP
CNOT4
NTF3
HAGH
S100A6
SYK
BCR
UBE2I
ITCH
SLC27A4
GNB2
POLR2B
SENP3
PCMT1
PGRMC2
PSMD1
NSUN4
WHAMM
TBC1D7-LOC100130357
IGF2BP1
SMC2
SMARCC2
MOGS
EMG1
YTHDC1
MAP2K5
FHL1
ADRB2
PCK2
TPM4
STT3B
CEP170
USP5
KDM2B
MAOA
ALCAM
HIPK3
AZGP1
HK1
MLH1
TTK
EIF4A1
HNRNPD
ERP44
VANGL1
ABCF2
PHF5A
SERPINB2
GSR
SYT1
HEXA
FGF2
COL12A1
P3H3
GFER
KRT19
CD82
STOM
AGR2
BMS1
U2SURP
ABL2
PDHB
SEC13
RBM39
PCNP
CST3
ZFAND1
SMARCA4
ERCC2
HCFC1
OGDH
TRRAP
AIMP2
COPG1
HBS1L
IL23A
RPL36
NLE1
SPCS2
TRIM49
RBM28
UBE2L6
HSPBP1
IFIH1
YARS1
AP3D1
[truncated: 3,178 more rows]
