# Supplementary material for: Integrative genomic analysis and diagnostic modeling of osteoporosis: unraveling the interplay of autophagy, osteogenesis, adipogenesis, and immune infiltration
Source: Front Med (Lausanne). 2025 Apr 17;12:1544390. doi: 10.3389/fmed.2025.1544390 (PMC12043663; doi:10.3389/fmed.2025.1544390)
Supplement: Supplementary file 1 [file Data_Sheet_1.ZIP › TableS3 OGRGs.csv]

Gene Symbol
CHEK2
TP53
RB1
BMP7
BMP2
AKT1
RUNX2
BGLAP
SPP1
ATRX
TUG1
BMP3
CD36
IBSP
SOX4
MELTF
SP7
BMP6
SPARC
BMP4
ALPP
TNFSF11
IGF1
MAPK1
XRN1
TNFRSF11B
TNF
MDM2
IL6
IGF2
ALPL
CDH11
MAPK14
HIF1A
SATB2
IGFBP5
CXCR4
BMP8B
ESR1
PTHLH
SHOX
IGF1R
JUN
EGF
COPS3
BCL2
MET
RECQL4
FOS
BMP1
GDF2
ZHX3
CASP3
DCN
IL11
TGFB1
CDK4
E2F1
GNAS
CDKN1A
PTH1R
CDKN2A
VDR
SOX9
PRL
IGFBP4
PTH
IGFBP6
MMP9
WT1
FGF2
PLXDC1
MMP2
TNFSF10
FAU
RBL2
CTNNB1
BAX
ABCC1
CYCS
FADD
PMP22
MYC
MSX2
CD34
FBXO5
SLC19A1
PARP1
DHFR
CCNB1
ADCY10
DLX5
ANXA5
EZR
RBL1
ENG
OVGP1
XIAP
PPARG
CASP8
ABCB1
GDF5
PTPRC
ATF5
TRAF4
SIRT1
WWTR1
TMT1A
EWSR1
CREB3L1
DUX4
BMPR1B
H3-3A
H3-3B
USP6
PRKACA
ENO2
PTK2
WNT3A
DKK1
MOGS
SMAD5
FGFR2
VEGFA
NOTCH1
EXT1
VTN
DLX3
BMPR2
LMNA
NOG
IHH
ERCC2
EGFR
TLR4
MAPK3
YAP1
WNT5A
CALCA
COL1A1
CD44
ACVR1
NFKB1
MMP13
NELL1
IL17A
CD99
P2RX7
ACAN
CDK1
FGF23
ITGB1
STAT3
JAG1
GSK3B
SORT1
SMAD1
MME
NKX2-2
PATZ1
CCNB3
TGFB3
HMGB1
TWIST1
KDM5A
AFP
WWOX
THRAP3
COL2A1
IL1B
MEPE
BMPR1A
PDGFRB
NT5E
CHRD
HDAC1
TRPM7
ICAM1
KCNH1
ITGBL1
UCMA
CCND1
TSC2
PHEX
CLEC2D
TLR2
FLI1
EXT2
PRIM1
EXOSC2
IFITM5
CYREN
CXCL12
HMOX1
CBFB
POU5F1
SMAD4
MMP1
PDGFRA
PDGFA
LRP5
MGP
CCL27
FOXO1
SOST
ESR2
KL
MYOG
KAT2A
LEP
HGF
LGALS3
EFNB2
SMAD6
FGF9
COL1A2
VCAM1
KDM6B
SLC4A11
ZNF354C
PDGFB
GLS
IL6R
DNMT1
RHOA
TNFAIP6
SLPI
FRZB
SOX2
HDAC6
PECAM1
ITGA2
EZH2
MAPK10
SFRP1
ZBTB16
PDLIM7
TGFBR1
NFE2L2
NGFR
CCNE1
E2F4
ORAI1
SQSTM1
CNR2
FGFR3
CXCL8
PROM1
SERPINF1
SP1
SKP2
KLF4
SIRT6
TIMP1
RPS19
CCN2
CSF1
GAPDH
BMI1
KDM5B
ID2
ETS1
KITLG
FN1
PTK2B
KDM4B
SMURF2
FRS2
RAD51
IGFBP3
WNT1
PRKAA1
SELE
SMAD3
CCND2
STMN1
RPL11
RPL5
GATA1
RPS10
RPS24
RPS26
RPL35A
RPS17
RPS7
POSTN
METTL3
NANOG
ANGPT1
VEGFC
CDK2
TBP
MYOD1
ANPEP
ROR2
TFAP2A
ACP5
ESRRA
FGF18
SHH
HDAC9
ATF4
NOTCH2
AGER
ACVR2A
RUNX3
SUFU
USF2
PDLIM3
SRC
IL1RN
CCNG1
BMP5
HMGA2
CBL
CTLA4
FGF1
CFD
SMURF1
CSF3
LPL
HDAC4
SMAD2
COL5A2
SPRY4
COL9A1
RBBP5
E2F5
KDM1A
RAC1
PDX1
DSPP
DLX2
SVEP1
SPRY2
ATF3
TAGLN
GDF6
ID1
FOXO3
PTGS1
SOD2
FABP12
RPS20
HEATR3
PTX3
TTF2
RNF185
WRN
ANAPC1
ADA2
MAP2K1
WDR5
TBX3
SRF
MAGT1
CTNNBIP1
RPL13A
MTOR
SNAI2
COMP
SOD1
MEF2C
ANXA2
KLF5
LTBP1
ALCAM
LTBP3
BHLHE40
SLC39A1
ITM2A
ITM2C
FANCM
ITGA5
LIF
ERBB2
U2AF1
H2AC18
ANGPT2
APC
DVL2
MEN1
CLEC11A
IL7
ACVR2B
CDH2
A2M
BGN
EPO
MYOC
GJA1
TNC
LEF1
DLL4
HSPB7
CD274
ACVRL1
PKM
LRP6
OSM
ITGAV
PKD1
THBS1
CD47
GDF15
WNT7A
ROBO1
FABP4
LIN28A
BMPER
CEMP1
IDH1
CASR
TLR3
CCL2
SUMO1
WNT11
ITGA11
ASRGL1
OGN
CCN4
ZFP42
PHOSPHO1
PTPN11
ITGA7
MYBPC3
HAS2
PDPN
STK11
CAV1
HSPG2
MFN2
ADIPOQ
MSX1
TRIB3
IQSEC1
TOB2
KLF9
TRIM16
KHDRBS3
GDNF
PTGS2
SGK1
VCL
SEMA3A
COL6A1
HTRA1
HPSE
ADAMTSL1
SPRY1
YBX1
CRELD2
LMO3
CRISPLD2
RNF11
SERPINA3
DES
GLUL
TRPV4
LIFR
MAPK13
LAMA3
ENTPD3
FOXA1
WNT7B
GREM1
NOD1
PROX1
CLIC1
TNFRSF10D
FOXD3
SFRP2
ZNF354A
LIN54
USP50
FRG2C
IDH2
ACTB
KDR
RELA
GLUD1
USP7
COL4A1
MUC1
NF1
INS
LAMC2
TCF7L2
CRYAB
LAMB3
TET2
CRAT
CSF2
FBXW11
SAT1
KLK4
FGF7
INHA
PDCD4
TWIST2
S100A6
CXCR5
MGAT5
AMBN
MSI1
DKK4
SRA1
FNDC5
FOXQ1
PIK3CD
CAT
IFNGR1
MMP14
TGFB2
TF
IRAK1
CACNA1A
COL3A1
PRDX6
IGFBP7
PML
SLC20A2
C5AR1
PLAUR
ANGPTL4
RAP1A
FOSB
HEY1
MYOCD
TCF7
CCK
TCP1
RPLP0
CCN3
HOXA10
COL15A1
LMCD1
DUSP19
EGFL6
HOXC10
LRP3
FBXO25
DNAI3
FDCSP
CDK6
ITGB3
CALR
SLC9A1
FZD4
KEAP1
PIK3CG
RUNX1
PLCB1
PLK4
COL4A2
MAPK11
TGFBR3
TP63
TRAF6
GRB2
NPY1R
AVP
FOSL1
NAT1
SKP1
TACR1
IRF2
AFF4
BMP15
COCH
EREG
LGALS3BP
ADAMTS7
USP53
PELP1
PLPP3
RASA2
USP34
CXCL14
FBXO31
TMEM135
PCP4
IQANK1
CCND3
FLT4
HSPB1
MAP3K7
EGLN1
ITGA6
PRKCA
HNF4A
MAPK7
NFATC1
PRKCB
TNFAIP3
RBPJ
TGM2
YWHAB
EFNB1
EPHA5
FBXW7
MMP12
PCK2
IL3
PADI4
SOX5
CCL5
LGR5
NCOA1
RICTOR
BAMBI
FOXC2
PTPA
SETDB1
TRIM21
GDF11
RAMP1
RETN
CD200
P2RY6
SOX11
BIRC7
LGR4
CRIM1
RSPO3
DPT
INO80
HIVEP3
ALKBH5
EP300
IL4
GTF2I
RPL15
RPL26
AKT3
JAK1
AXL
NOTCH3
LEPR
RARA
FGA
ROCK1
CALCR
CAMK2G
FKBP1A
NRP1
PDCD1
PIN1
ZEB2
GHSR
LOXL2
PRMT5
SMAD9
ADAMTS5
CDH15
GAS6
UBE2D3
VEGFB
BST1
CD63
HSPA4
PTPRU
RPN2
APCDD1
GHRL
GPRC5A
PIEZO1
PLA2G5
WDR35
RCN2
TNFRSF10C
UNC5B
PLXNB2
AMELX
PLA2G2E
VGLL4
SCRG1
USF3
DIMT1
SPTLC3
MATN4
FAM180A
KIT
CDKN1B
CEBPB
RBP3
INSR
MPO
CTSK
DLD
MAPK8
NOS3
CYP11A1
FST
GRN
KAT2B
KCNJ2
MIF
NLRP3
ODC1
ACVR1B
HSPA1A
YWHAZ
ADORA2A
AOC3
CALCRL
CFL1
HMGA1
KCNJ11
MSTN
PPIA
HNRNPK
ACP1
BTC
EEF1A1
FOXP1
SLC7A5
TRIO
WWP2
XYLT1
AKR1C1
PRG4
ELF4
GBP1
NUCB2
USP11
VPS4B
BBS9
ID3
RARRES2
HSPA1B
IL37
DPPA4
IFIT2
TRMU
CMTM8
DSTN
IFT52
ALKBH1
ARL4C
LECT2
CIP2A
ETV2
CCDC91
ETV7
TNMD
DEFB103B
TRAP
RPL18
RPL35
RPS27
RPL31
RPS15A
RPS29
RPS28
TSR2
RECK
CHEK1
PCNA
CD4
IL10
SUV39H1
UBTF
UHRF1
CA2
AIFM1
EPHA4
GALNS
KMT2A
UBE2I
APAF1
SLC2A4
IL1R1
THBS2
UCP2
DOCK1
GPC6
GC
IGF2BP2
NDST1
SDC4
TMPRSS15
ASH2L
CHGA
EFNA4
IL13
KMT2D
SIX1
CDH4
THBS4
EFNA2
HOXA1
HOXA5
SENP3
WWP1
IAPP
RNF4
SLC7A8
SPON2
SP2
SRRT
GDF7
HOXB4
NDST2
RGMB
CORO2A
H1-3
AHSP
NDST3
STARD3NL
IGHG1
H2AX
ABL1
ATM
HDAC3
MMP3
HELLS
RBBP7
FGFR1
NES
MTAP
RPL27
MYCN
DNA2
DIPK1A
IQCG
RPS10-NUDT3
VCP
ADCYAP1R1
CTSH
NRP2
TRIM24
VIPR2
ACKR3
KLF10
CAPG
CREB3L2
FAT4
SDF4
S100A12
DCHS1
ATP5IF1
CCN5
PHLDA1
PRR16
PTEN
SLC20A1
CASP9
FOXP3
NFATC2
OSMR
SERPINB5
TBXT
CALD1
ATP8A1
ICOSLG
KDM4C
NMBR
OS9
OSGEP
BNIP3
CAPN6
CD68
EMILIN1
ACTR3B
KCNMB4
NPNT
SCRN1
NSL1
RBM4B
CRYZL1
C1orf116
GHDC
RLN2
SNRNP25
SSX1
CLHC1
RBIS
RAF1
SMARCA4
BRCA1
TOP2A
TYMS
BLM
BRIP1
SCN8A
SMARCA2
ATF2
TAF1
CD8A
CDC25A
ERCC3
MCM7
SMARCB1
CCNA2
CDC25B
CDC45
CDK9
CDKN2B
CRYAA
ERCC6
FEN1
MDM4
SIN3A
SYP
CDKN2C
DDX1
ESD
LPAR6
RBBP4
RBBP8
SPI1
TP53BP1
ANO6
EXO1
HRH2
IL1RL2
MYBL2
SRSF1
TFDP1
TNR
TOP3A
CD6
CDKN3
CRX
E2F3
GTF2IRD1
IFI16
PTGES
RAD52
RTEL1
ADD2
ATP8B1
CCNE2
DEK
E2F2
ELF1
KIF14
MUS81
PRDM2
RECQL
ATF7
KIF4A
PSMD10
RBBP6
RMI1
TUBGCP2
CDK3
RECQL5
SAP30
THEMIS
UBR4
ARID4A
ARID4B
ASMT
TFDP2
TNN
FIBCD1
TPSD1
VSIG4
FAM111B
PIF1
USB1
RBAK
RBBP9
WDR43
MAP3K19
RMI2
EID1
FGF4
TERT
