# Supplementary material for: Integrative genomic analysis and diagnostic modeling of osteoporosis: unraveling the interplay of autophagy, osteogenesis, adipogenesis, and immune infiltration
Source: Front Med (Lausanne). 2025 Apr 17;12:1544390. doi: 10.3389/fmed.2025.1544390 (PMC12043663; doi:10.3389/fmed.2025.1544390)
Supplement: Supplementary file 1 [file Data_Sheet_1.ZIP › TableS4 AGRGs.csv]

Gene Symbol
PPARG
LPL
CEBPA
BBS10
TFAP2A
LEP
FABP4
VSTM2A
PRKACA
TRAF4
ADIPOQ
LMNA
BBS12
CFD
GPD1
FFAR4
PTPRM
RUNX2
BMP2
CTNNB1
INS
TGFB1
FGF2
TMEM43
DLK1
MAPK1
FABP12
MDH1
FASN
CEBPB
FOXO1
CD36
KCNH1
MORC2
ADIRF
BGLAP
C3
TCF7L2
VEGFA
MSTN
MAPK3
PPP5C
EIF6
ARID5B
SLC2A4
BMP7
UCP1
PKM
IKBKB
TNF
BSCL2
FGFR1
LIPE
RETN
GATA2
MEDAG
TGFB3
FGF1
SMAD3
CEBPD
FNDC3B
ZNF521
LEPR
LDAF1
POU5F1
GJA1
HDAC1
SREBF1
BMP4
JAK3
PIK3R1
EMD
MYOG
PPARA
APOE
TNFRSF11B
SPP1
PPARD
MSX2
AKT1
PPARGC1A
SMAD2
PDGFA
ENG
SPARC
C12orf75
NR1H3
NR3C1
PTGS2
IGFBP3
ALPP
CIDEC
COMP
GH1
TCIM
KAT5
CCN1
METTL8
FGFR2
EZH2
EP300
ANPEP
CDKN1A
SOX2
IRS1
CDKN2C
AKR1A1
CDKN1B
RB1
STAT5A
CCN2
PIN1
CHKA
IRS2
SUV39H1
CITED2
OSM
SDC1
SP7
SPRY1
WWTR1
STAT3
SIRT3
KLF5
APOA5
ADIPOR2
EBF1
IL11
FAM13A
C5AR2
NT5E
HDAC6
JAK2
WNT5A
ITGA5
YAP1
ACAN
CDH11
NGFR
WNT1
APPL1
MYOF
GDF11
ZFP42
LGALS12
IGF1R
PTPRC
TGM2
GJB1
MYOD1
SPRY4
ZBTB16
TRIM23
AFF1
NELL1
H4C16
KLF9
GJD3
EID1
NFKB1
PTH1R
MAPK8
THRB
CAV1
CUL3
AHR
LIFR
NCOA3
PRKAA1
PTHLH
ANGPTL4
NFYC
SFRP2
FMN2
CBFA2T2
IRX3
GADD45GIP1
RNASEL
PAQR7
INSR
MAP2K1
TP53
PTPRF
TF
MYB
SMARCA2
MEF2C
WNT10B
LTF
SP1
USP15
BTRC
CKM
CTNND1
DVL3
POLR2A
ACO1
ACP1
CUL1
TAGLN
TNFSF10
GREM1
IL15
PTBP1
PTPN3
COPS5
STC2
BHLHE40
COPS3
TET3
COPS2
COPS8
MID1IP1
NAIP
COPS6
COPS7A
COPS7B
EBF2
GPS1
ALKBH1
COPS4
DNMT1
CDH2
EPAS1
GATA3
PTPN1
SHH
MAPK10
ITGAV
NLRP3
PRKCE
LRP6
PRL
BAMBI
DLX5
MPST
GCG
ELAVL1
GPRC5A
IL15RA
NFIC
ATF7
KLF2
MYF5
DPPA4
GNL3L
MED20
THRSP
HOPX
ZNF467
CD44
JAK1
TYK2
MMP14
SMARCA4
MAP2K3
FKBP5
KAT2B
EHMT2
HTR2A
KCNJ5
NPY
SPI1
FOXC2
NFIA
PTX3
CDH4
RXRG
PCBP2
BHLHE41
CCN4
DNAH8
TMEM26
ITGB1
BAX
PARP1
CYP1B1
IL4R
PRKCB
HMGCR
HTRA1
HAND2
PRR16
SAGE1
IL6
PLIN1
GHRL
SCD
NES
SOX9
IBSP
GSK3B
