# Supplementary material for: Integrative genomic analysis and diagnostic modeling of osteoporosis: unraveling the interplay of autophagy, osteogenesis, adipogenesis, and immune infiltration
Source: Front Med (Lausanne). 2025 Apr 17;12:1544390. doi: 10.3389/fmed.2025.1544390 (PMC12043663; doi:10.3389/fmed.2025.1544390)
Supplement: Supplementary file 1 [file Data_Sheet_1.ZIP › TableS8 Immune Checkpoint Gene Matrix.csv]

trt	BTNL2	CD160	CD200	CD244	CD28	CD40	CD40LG	CD48	CD70	CD80	CD86	CTLA4	ICOS	ICOSLG	IDO1	LAG3	LAIR1	NRP1	TNFRSF14	TNFRSF4	TNFRSF8	TNFRSF9	TNFSF14	TNFSF15	TNFSF18	TNFSF9
Control	6.66017617	5.469585985	5.254082953	8.423358862	5.152490125	7.353220012	6.874855022	11.96506108	7.689608771	6.623218571	9.470355716	5.916982301	5.317560276	6.335522017	7.047211258	6.095492653	8.712281185	5.251468062	7.781003029	6.601696275	7.273715993	5.527852681	7.0355902	5.120051327	5.691911066	5.905214253
Control	6.137921943	5.19573168	5.234965853	8.763731108	5.721744353	7.136472908	6.882038491	11.85408249	7.143570396	6.377829654	9.733454553	5.861370509	5.24878602	6.320852965	7.387888122	5.798576087	8.721579655	5.330675083	7.556468412	5.995672814	6.547720845	5.714261034	6.496123097	4.962016923	5.718205292	5.75378993
Control	6.087161545	5.349645638	5.092396727	8.756602633	5.503389161	7.275522986	7.188463451	11.85408249	7.006237066	6.424574316	9.642657814	5.946657122	5.203379086	6.227137568	7.02405396	5.855370231	8.65508715	5.463612544	7.545395747	5.984900654	6.572374075	5.556892993	6.422738674	4.968490354	5.742086512	5.660636338
Control	6.190690658	5.322181301	5.237493684	8.628182453	5.06222468	7.243016817	6.775583649	11.87233018	7.176259281	6.37828517	9.792907286	5.955575849	5.220883505	6.434365144	7.070293285	5.887743511	8.745996883	5.395026681	7.471754828	6.13228256	6.726354688	5.707074921	6.687666854	5.019473493	5.441470607	5.666313968
Control	6.430672267	5.637662588	5.724160529	8.428131014	6.257815532	7.156617736	7.867838341	12.02046384	7.525185939	6.522885362	8.871189833	6.43822524	6.414625753	6.358375017	6.74895459	6.158377736	8.912013314	5.317113943	8.003034019	6.261464505	6.805181625	5.574360999	6.671664365	4.850060994	5.311230911	5.637121892
Control	5.511356634	5.395818879	5.398001256	8.3509615	5.614875311	6.930210389	7.496860663	11.30175162	7.338334803	6.635108278	9.342275773	6.455938995	5.752339662	6.466564153	6.908621057	5.925224828	8.638908603	5.498999034	7.862816029	6.133472846	6.69141125	5.534407948	6.405612079	5.238450373	5.506027297	5.799632979
Control	6.238545294	5.22718768	5.619588935	8.217471585	5.277135765	7.270821387	6.937083171	11.94777543	7.17315582	6.628198067	8.877283303	6.37693127	5.06222468	6.453560017	7.167620869	6.042169487	9.046521601	5.436350295	7.3717603	6.260241283	6.979606997	5.93943043	6.359246767	4.868483576	5.780995867	5.724621968
Control	6.625234355	5.092396727	5.35492913	8.671907227	5.677748704	7.333528888	6.841681633	11.69719961	6.630911679	6.196647621	9.624748593	6.06624119	4.745747631	6.281415185	7.065984369	5.992737065	8.780195204	5.381531654	7.57778439	5.890006159	6.747502105	5.652148778	6.339687762	5.230604727	5.303361092	5.715461549
Control	6.248992167	5.216709028	5.464030868	8.678530768	5.1615083	7.014767027	7.044176871	11.71280994	6.873052234	6.454561077	9.607086183	6.410625441	5.46919804	6.395332663	6.984518317	5.871188364	8.653573268	5.592735006	7.581689253	6.030340683	7.011925403	5.768685675	6.31655313	4.951602812	5.74015097	5.530922338
Control	6.112499266	5.876626101	5.552536236	8.521121781	5.401727477	7.017493182	7.166991928	11.82106492	7.365264187	6.359246767	8.977628573	6.004559035	5.848448167	6.209831765	7.101244996	5.838836735	8.620590142	5.210840908	7.616031966	6.038192332	7.170111005	5.546833888	6.560490322	4.975057391	5.242062523	5.462763948
Control	5.815849322	5.218123938	5.052918652	9.044903567	5.524041463	7.175046593	6.713126113	11.63997408	6.866289047	6.453560017	9.540615566	6.083622954	5.393245562	6.406509311	7.092882539	6.286004504	8.736347286	5.439273791	7.546849069	6.286834894	6.892902179	5.718644808	6.651434616	5.250489066	5.519466748	5.700021325
Control	6.208603874	5.351022455	5.375874446	8.470783418	5.460845475	7.14415655	7.389122343	11.63997408	7.389794226	6.631401365	9.482342261	6.041719351	5.542813619	6.489496856	7.30938047	5.966115967	8.82009797	5.35768508	7.591781315	5.993878742	6.495303648	5.645029878	6.16374225	5.136772366	5.954430302	5.725678264
Control	6.094632857	6.058040769	5.084047884	8.632074645	5.476467338	7.257390604	6.920631596	11.98301482	7.512513366	6.559121947	9.537878851	6.233441804	5.572643487	6.510945078	7.373850175	5.740882009	9.422620918	5.427442149	7.781003029	6.22017078	6.971189474	5.633706562	6.36329418	4.978171091	5.586933506	5.470047274
Control	6.208236577	5.465525706	5.162716448	8.728530606	5.128688443	7.135860141	6.980791817	12.02046384	7.388541823	6.621262117	9.709930993	6.11649015	5.906490505	6.216531291	6.718440476	5.698786347	8.982381758	5.374929804	7.61526903	5.917984941	6.80294901	5.819413923	6.784143295	4.920853137	5.51549881	5.766084941
Control	6.442604573	5.263292625	5.306081475	8.590878286	5.462255519	7.250137037	6.889670867	11.21443967	7.029836855	6.468215352	9.61932914	6.133472846	4.998490172	6.184254167	7.152591013	5.693608412	8.510782635	5.35009651	7.158406891	5.923863129	6.679747487	5.777855118	6.118713303	4.891447923	5.457969928	5.534407948
Control	6.45639295	4.990742838	5.626448577	8.444575007	5.285763157	7.003321709	6.55729007	12.02046384	7.134183091	6.307633646	9.639855269	6.098838908	5.484050352	6.207466418	6.975782127	5.875487575	8.822953572	5.268937556	7.335997078	5.934625047	6.619848061	5.75892451	6.276954944	5.309643871	5.609204144	5.402666917
Control	6.41963811	5.169487235	5.464615162	8.920138585	5.614403467	7.094569896	7.205410335	11.80374548	7.127961492	6.617735514	9.23771338	6.016386134	5.258934619	6.28722593	7.265657874	5.86104555	8.61820241	5.440614464	7.321366404	5.965043136	6.492688557	5.748037198	6.413706125	5.01518631	5.206855169	5.604321937
Control	5.976188658	5.372587919	5.367519738	8.644532485	5.230604727	7.132966192	7.050964173	11.90892902	7.61526903	6.395763195	8.845711962	5.930420257	5.417490346	6.37693127	6.693233142	5.90480808	9.350710576	5.498999034	7.875853476	6.26188691	6.89841655	5.819049339	6.613445822	5.065780912	5.575649359	5.8699541
Control	6.304345394	5.0948441	5.460412874	8.457420005	4.942860741	7.058752832	7.033798281	11.74859991	7.012413371	6.557760781	9.15713039	5.79148843	5.252441307	6.352992232	6.956676483	5.80532017	8.875506226	5.413673162	7.347399887	6.111802206	6.651913399	5.734363723	6.607529479	5.201383044	5.576078175	5.84073414
Control	5.732760131	5.521798003	5.306968817	8.450219405	5.243509947	7.170111005	7.087262922	11.76639867	7.21327917	6.38090947	9.610279324	5.99535653	5.670636515	6.216046217	7.212648093	5.802173865	8.812366998	5.322657587	7.621387149	6.088272229	6.835179191	5.85754054	6.337340809	5.280775073	5.537400513	5.621964102
Control	6.280686186	5.457969928	5.021429559	8.941370829	5.488012726	7.300289306	7.10913599	11.73100421	6.863287801	6.298900747	9.271356957	6.341295833	5.51397353	6.470865607	6.882617027	5.9787681	8.747411667	5.399646249	7.873520011	6.343222794	6.704022384	5.754291589	7.091101366	4.972423525	5.422202613	5.498075016
Control	6.366077698	5.190779879	5.33016357	8.883526007	5.33786256	7.582369544	7.089333778	12.02046384	7.297588418	6.616849813	9.669595507	5.985627419	5.797452447	6.473544362	7.137665163	5.989397089	9.172920138	5.470047274	7.79980895	6.17744819	6.670502403	5.618199634	6.661958859	5.054899898	5.70091816	5.966886891
Control	5.948954828	5.434895727	5.083461281	8.499128207	5.195278827	7.169435605	7.016923479	11.74859991	7.317528532	6.310663858	9.563613864	5.961601753	5.533508649	6.36986551	7.145902352	6.178233781	8.707197661	5.400910519	7.940714642	6.102544608	6.755338907	5.686970206	6.652341278	5.038588434	5.277545201	5.598156521
Control	6.396139319	5.580632941	5.200989923	8.920138585	5.122776277	7.11449459	6.957773556	11.96506108	7.159616123	6.173317857	9.664256171	5.813152243	5.878146703	6.322814088	6.482629809	6.186805305	8.759635145	5.513076265	7.455005417	5.627691085	6.728299554	5.779621684	6.84390727	4.952261251	5.343424954	5.711877278
Control	5.798905291	5.949700477	5.311657761	8.530384245	5.787315664	7.050378775	7.007785667	12.00284292	7.323274725	6.455420418	9.790170886	6.34868778	5.338831775	6.482629809	7.393039747	5.671415344	9.050176759	5.492521756	7.465591623	6.293953384	6.473978933	5.510448341	6.523325771	4.816030197	5.390375547	5.623836139
Control	6.175166546	6.235056976	5.175692644	8.312998368	5.237493684	7.23644378	6.644003305	11.82106492	7.187745491	6.657746116	9.498108116	5.92021688	5.635471822	6.354582013	7.051960587	5.74285697	8.929071593	5.384673139	7.985994031	6.172915904	7.135264211	5.709913169	6.558685918	5.015747643	5.427851992	5.532262443
Control	6.103737887	5.407660042	5.289184048	8.65736208	5.31903014	7.189078818	6.757193467	12.00284292	7.254830112	6.487576356	9.45810719	5.906072341	5.504266966	6.322074712	7.234020587	5.84107489	8.809372022	5.366205788	8.134135868	5.888525512	6.887546138	5.859306224	6.724832477	5.238940541	5.531823664	5.743200369
Control	6.190331187	5.410216869	5.104448539	8.538652673	5.562006211	7.0408037	6.645625831	11.90892902	7.213967041	6.217634823	9.342275773	5.755436562	5.219191316	6.31655313	7.288109234	5.676791814	8.865842478	5.36997645	7.659428108	6.294344447	6.732231869	5.76363158	6.575336267	5.025984147	5.337370573	5.542361761
Control	5.94175868	6.079139074	5.123317467	8.803940676	5.359073011	7.265059131	6.488617117	11.94777543	7.311362816	6.276193636	9.65816206	5.797452447	5.076184185	6.259447013	6.892429572	5.854670279	8.752674145	5.213853495	7.847614611	6.122425721	6.98728352	5.827259385	6.527816301	5.012108759	5.407075243	5.915877099
Control	6.242478529	5.603422246	5.0805209	8.612370502	5.299633503	7.223337933	6.88105733	11.92772678	7.046531084	6.393610549	9.780558066	6.107182289	5.472277383	6.358375017	7.238054321	5.879917321	8.485274201	5.488012726	7.813686731	6.181936746	6.865358218	5.795246286	6.328724551	5.132130189	5.591434806	5.635864288
Control	6.072692804	5.53789741	5.390375547	8.283841258	5.331131783	7.094569896	6.709728954	11.89179305	6.797785122	6.526021801	9.190682727	5.95595305	5.813609801	6.466564153	7.120190627	5.815095547	9.125014104	5.463180164	7.337250329	6.280686186	6.790008178	5.703358337	7.089333778	5.13152155	5.426148462	5.700021325
Control	6.041282481	5.125032494	5.133756043	8.714913699	5.658692854	7.163184789	6.573452794	12.04149603	7.231575462	6.463393836	9.829297247	6.013380849	5.616901608	6.269909754	6.931280499	5.97243664	8.651220801	5.544212387	7.567024667	6.250693584	6.811785756	5.884281583	7.049887289	5.130391385	5.595996799	5.532735852
Control	6.082124245	5.301424204	5.284317356	8.372128329	5.205803713	6.962337009	7.004382518	11.83780675	7.02238938	6.200497321	9.672602186	6.016717517	5.565408271	6.361312006	7.094014883	5.786977535	8.930641717	5.447880792	7.512513366	6.11649015	6.747502105	5.689362818	6.834770552	5.00957891	5.696302133	5.613445481
Control	6.410128004	5.418841763	5.506027297	8.572981723	5.491575989	7.077856333	7.477908965	12.08963489	7.558687961	6.376582132	9.863788422	6.108430685	5.321370793	6.577127279	7.231575462	5.928558672	9.048468885	5.361023151	7.566110206	6.21840166	6.822128093	5.626008872	6.385210707	5.109603562	5.565408271	5.667295513
Control	6.298900747	5.495134737	5.208948019	8.790357849	5.255791643	7.101804807	6.937083171	11.68211136	7.234020587	6.580455974	9.370530944	5.783916901	5.441470607	6.305932126	6.750014413	5.993878742	9.044903567	5.361023151	7.46832947	5.997170516	6.629569399	5.682544064	6.67774073	4.974312905	5.568925856	5.899131227
Control	6.472713155	5.583344786	5.318520775	8.694337176	5.44025323	6.984518317	7.216481005	11.78517235	7.23756398	6.381804897	9.291149529	5.900301962	5.709913169	6.382651251	6.6060029	6.183844562	8.733733253	5.351022455	7.792313959	6.238545294	6.664998536	5.621964102	6.710730958	4.919239621	5.610051091	5.665494758
Control	6.646767964	5.844022556	5.488415874	8.180251186	5.275058148	7.097924205	7.199778158	11.80374548	7.585845255	6.466879332	9.002066194	6.435248284	5.780340534	6.485690206	6.642557267	6.045557579	9.137214526	5.470047274	7.526524217	6.346658871	7.091101366	5.779621684	6.532886798	5.172434202	5.524463195	5.611417301
Control	6.379588979	5.484946818	5.262286381	8.282789064	5.178253013	7.109660138	6.562433689	11.80374548	7.004382518	6.086832549	8.868415379	6.147014087	5.687374395	6.479353545	6.490919626	5.725277811	8.763731108	5.605215547	8.131452047	6.288918831	6.915129293	5.712686238	7.150870922	4.904063029	5.557411959	5.594746833
Control	6.26604457	5.531399517	5.247322952	8.432545451	5.459192208	7.281998885	7.037330666	12.11184487	7.507004511	6.42754109	9.299105665	6.172915904	5.538771394	6.402386733	7.09058517	6.096298189	9.513381736	5.529107503	7.467677437	6.150535968	6.801263329	5.849195184	6.768591539	5.057432514	5.679330026	5.524041463
Control	6.443521989	5.255791643	5.33016357	8.615888558	5.490723162	7.10344485	7.263126638	11.96506108	7.180404378	6.401963667	9.355120639	6.013380849	5.589099294	6.43390434	7.004995946	5.438069797	9.182014254	5.310860156	7.947019097	6.500242253	7.188463451	5.663441256	6.763885623	5.036535569	5.607338934	5.586501775
Control	6.287997061	5.274039337	5.51259456	7.709118079	5.745286648	7.335997078	7.509089581	11.74859991	7.808030802	6.427084083	8.595939143	6.247834085	5.596320833	6.345368501	6.726354688	6.183844562	9.352732633	5.617857995	7.500676084	6.35260759	5.957812816	5.621465432	6.422253887	4.870677199	5.447478789	5.688572752
Control	5.871955848	5.395026681	5.46874799	8.82009797	5.256748021	7.107555684	7.028488068	11.98301482	6.970175535	6.30303858	9.627543815	5.738217085	5.227659617	6.279377464	7.097431022	6.31655313	8.674908114	5.561191555	7.485448658	5.990883191	6.380487585	5.586071193	7.111394372	5.054899898	5.644226168	5.735939947
Control	6.71126351	5.473180316	5.346773562	8.554415533	5.322657587	7.102381184	7.001730432	11.96506108	7.057112604	6.513014442	9.61932914	6.027446295	5.467375055	6.368212501	7.036672909	5.854670279	8.971016006	5.330675083	7.597120819	6.315403596	7.124198601	5.757044708	6.543755812	5.056809099	5.317560276	5.542361761
Control	6.418356935	5.634173892	5.464615162	8.533646648	5.191749707	7.007301872	7.134183091	11.87233018	7.137665163	6.44587653	9.65816206	5.877326792	5.743664927	6.400281677	7.079717225	5.847229718	8.932071097	5.314801741	7.711586153	6.140180239	6.981852579	5.715826767	6.437393237	5.072018372	5.664283169	5.521798003
Control	6.136448051	5.543216538	5.22455053	8.857582274	5.231450117	7.402483815	7.051960587	11.66704776	7.100157509	6.546314419	9.410925244	5.863085399	5.488415874	6.488617117	7.142485619	6.013380849	9.18038489	5.450445338	7.650506189	6.2172478	6.655404562	5.609204144	6.299753557	5.120051327	5.488868352	5.470932679
Osteoporosis	6.119431124	5.396266106	5.178253013	8.648925977	5.266081573	7.051960587	7.00375195	11.87233018	6.884877525	6.477656654	9.630536354	6.009549237	5.237493684	6.469458984	7.583589964	5.792336695	8.818779748	5.368052204	7.533778724	6.010833954	6.503024849	6.001333887	6.615385689	5.178802324	5.524041463	5.614403467
Osteoporosis	6.185720599	5.334860975	5.252441307	8.666525694	5.10390583	7.04930083	6.876637107	11.89179305	7.011180173	6.385210707	9.743587627	5.903659849	5.138568312	6.243168668	7.233280723	5.78854195	8.938268231	5.60087275	7.501399984	5.938364965	6.549951303	5.883595098	6.447244445	5.412149586	5.551231028	5.638543178
Osteoporosis	6.130744322	5.233898024	5.205803713	8.689307466	5.054899898	7.080294429	6.892429572	11.83780675	7.004382518	6.305932126	9.749487381	5.926722657	5.351022455	6.409753006	6.97349299	5.779983881	8.713582987	5.635041885	7.482895992	6.056986252	6.522394177	5.732333525	6.482169745	5.0948441	5.391417562	5.587325692
Osteoporosis	6.637668155	5.448345072	5.273117141	8.561654855	5.040378445	7.187745491	6.736319682	11.98301482	7.507718502	6.390993245	9.07004491	6.055616236	5.189254088	6.555363964	6.980145138	6.084676789	9.18038489	5.447880792	7.429904956	6.317870924	7.020189268	5.609621776	7.054051536	4.999703804	5.779983881	5.732760131
Osteoporosis	6.106060046	5.849569985	5.811585369	8.730930557	5.704247527	7.02078329	7.320150061	12.06563583	7.124198601	6.498425299	9.455034344	6.191943328	6.173661918	6.335950525	6.872521667	6.088667921	8.812366998	5.39543568	7.586608249	6.083266776	6.674010427	5.626008872	6.643023535	5.012108759	5.401727477	5.585254888
Osteoporosis	6.366520484	5.074389668	5.260744133	8.666525694	5.275548193	7.074601	7.017920265	11.98301482	7.097924205	6.508761584	9.548961489	5.778564167	4.75904364	6.180215016	6.866289047	5.838836735	8.681240456	5.282177144	7.401042505	5.831821095	6.112193139	5.394182051	6.505217273	4.935659083	5.559895785	5.731485883
Osteoporosis	6.009954967	5.300534864	5.205803713	8.279671709	5.454043742	7.387888122	6.94039921	11.82106492	7.250919453	6.867191076	9.447683275	6.464771164	5.510448341	6.37693127	7.252189154	5.778913586	8.757958508	5.354475645	7.281998885	6.287607363	6.43254674	5.734759601	6.247405489	5.142542659	5.457104651	5.46825523
Osteoporosis	6.29576517	5.802609617	5.457513701	8.348787101	5.38071325	7.241768574	7.478561527	11.94777543	7.475781023	6.221771565	9.726606549	5.721744353	5.496400421	6.258182866	7.187745491	5.944107114	8.50240283	5.323056392	7.082062307	5.775255249	6.554877664	5.53648326	7.015339166	4.884294652	5.809682403	5.849569985
Osteoporosis	6.472713155	5.118309996	5.396754886	8.890074626	5.342999172	7.194589597	7.275522986	11.83780675	7.055873807	6.195208849	9.435176644	6.086500065	5.503814753	6.38437731	7.144704596	5.842139392	8.853359634	5.385537075	7.276204583	6.050742946	6.838878904	5.59555462	6.466564153	5.008177813	5.891556445	5.75851156
Osteoporosis	6.482169745	5.54151572	5.713475555	8.66921667	5.412149586	7.074601	6.831507103	12.11184487	7.001147054	6.383107948	9.809702928	5.915474919	5.08596096	6.139065049	7.089333778	6.243563139	8.245058501	5.33980065	7.648901537	5.932037578	6.520922404	5.901080417	6.944460203	5.163764022	5.447478789	5.711877278
Osteoporosis	6.165702789	5.761973429	5.147015215	8.214471296	5.159923027	7.222654548	6.953560856	11.96506108	7.221357107	6.817990089	9.669595507	6.15170729	5.472800906	6.403615869	6.844389159	5.760802488	8.907596145	5.319463605	7.6129521	6.295337255	6.876053965	5.692746981	6.758923609	5.005518817	5.545106277	5.633706562
Osteoporosis	6.000478697	5.275548193	5.519023579	8.856137108	5.535194949	7.207927009	7.088387944	12.00284292	7.121277355	6.372001368	9.661313579	6.264146362	5.757393304	6.339210547	7.0408037	6.281415185	8.456392777	5.301424204	7.574301772	5.95082416	6.564927764	5.715826767	6.910664146	5.021429559	5.571390595	5.666824027
Osteoporosis	6.58178214	5.270743883	5.273117141	8.648925977	5.442269084	7.023005874	7.199221798	11.87233018	7.047744385	6.470865607	9.740060211	6.091242963	5.420312268	6.296589061	7.377866129	6.244816403	8.418993643	5.370372765	7.175605145	5.853173261	6.175931916	5.487207494	6.849302876	4.945676303	5.900743413	5.910791738
Osteoporosis	6.526021801	5.329684682	5.47468064	8.725606468	5.480381056	7.212012123	7.05768853	12.06563583	7.156185125	6.518586014	9.899140318	6.014494825	5.580632941	6.412319166	7.574301772	6.216046217	8.435120752	5.46874799	7.588679111	5.874234612	6.457208024	5.78854195	6.470865607	5.249196502	5.586933506	5.776010031
Osteoporosis	6.041719351	5.270743883	5.304283641	8.740374568	5.153511286	7.305541365	7.360350229	11.96506108	7.289903322	6.525551229	9.429887621	5.947053906	5.365799356	6.657298052	7.452856392	6.13155513	8.677432348	5.354051902	7.394921705	6.32036853	6.53012699	5.798905291	6.458567818	5.199393272	5.529960157	5.535586436
Osteoporosis	6.222151851	5.526964148	5.347235325	8.751254899	5.365382357	7.054653544	7.208463383	11.96506108	7.355091463	6.349530673	9.60410498	6.28556886	5.426148462	6.479353545	7.202339796	5.980506113	8.853359634	5.523120135	7.565328291	6.095492653	6.760873307	5.653826609	6.489074292	5.004094868	5.595128392	5.691085164
Osteoporosis	6.396139319	5.536056711	5.348113252	8.582534541	5.611815005	7.0022141	7.076182656	11.85408249	6.935467381	6.428480155	9.57232367	5.993878742	5.368515158	6.28556886	7.172420483	5.847624632	8.282789064	5.463180164	7.556468412	6.122425721	6.484403955	5.551602184	7.085706999	5.129870171	5.444964872	5.50171484
Osteoporosis	6.258667851	5.55003005	5.414023574	8.580342113	5.133267373	7.350644502	7.108593204	11.87233018	7.341509817	6.463843968	9.452477001	6.056986252	5.999769931	6.367768996	7.464910981	5.811210688	9.022932092	5.374929804	8.095650459	6.135994767	6.974033684	5.718644808	7.222654548	5.101455955	5.44534857	5.713908166
Osteoporosis	6.29086593	5.588256134	5.465022801	8.643495853	5.294813669	7.008388047	7.161337804	11.73100421	7.09512086	6.594928213	9.309642749	6.219875469	5.251975969	6.39944611	7.425367106	6.038605046	9.178563294	5.465525706	7.512513366	6.056291506	6.496573899	5.562006211	6.732231869	5.052278089	5.524463195	5.582896779
Osteoporosis	6.377829654	5.179889434	5.237985895	8.615888558	5.407660042	7.011180173	6.714153102	11.98301482	7.075048521	6.570002754	9.903197931	6.14656654	5.35581609	6.349891879	7.193930621	5.906072341	8.459939518	5.459192208	7.477908965	6.185375177	6.617293284	5.771298521	6.472304357	5.090194768	5.775255249	5.724621968
Osteoporosis	6.232344961	5.32444107	5.039819675	8.7943648	5.405815649	7.338334803	7.111948495	12.04149603	7.241768574	6.411056548	9.995562749	6.043251602	5.482173205	6.369438802	6.980791817	5.842873497	8.499128207	5.484050352	7.399600309	6.047887773	5.783916901	5.675936899	6.183023056	5.294365061	5.60570244	5.52037098
Osteoporosis	6.179446802	5.323555812	5.561650145	8.597081222	5.31438867	7.076769903	6.790008178	11.98301482	6.978458509	6.499816235	9.863788422	5.697081052	5.450009946	6.332220742	6.894026692	6.068085471	8.733733253	5.324830503	7.51609935	6.093141958	6.583655208	5.789979019	6.723937909	5.123855669	5.481738123	5.613898921
Osteoporosis	6.214808157	5.293036459	5.109603562	8.696976301	5.672133851	7.077856333	7.042569565	12.00284292	7.033798281	6.484403955	9.206167525	5.676308264	5.667762501	6.26372405	7.124823893	6.212020472	8.840284463	5.327486631	7.691822618	6.127077995	6.221771565	5.847624632	6.544807235	5.077974026	5.222325894	5.694760058
Osteoporosis	6.118344686	5.188233876	5.30750483	8.824388403	5.22718768	7.146932918	6.956676483	11.87233018	7.140831261	6.515291991	9.624748593	5.802609617	5.055459761	6.342832331	7.609119841	5.757044708	8.489639378	5.610051091	7.619065837	5.956701883	6.63820876	5.785412939	6.603556104	4.936264234	5.36390896	5.532735852
Osteoporosis	6.237384809	5.764829469	5.164809798	8.720191768	5.45314924	7.300289306	7.003321709	11.82106492	7.000641838	6.305039411	9.540615566	6.035856717	5.397201354	6.322074712	6.912405045	5.826195018	9.048468885	5.557411959	7.626236081	5.991278276	6.602700182	5.484946818	6.366520484	4.907679462	5.457513701	5.810850943
Osteoporosis	6.222151851	5.37986996	5.181691517	8.890074626	5.411243983	7.048752886	7.006237066	11.78517235	7.096354691	6.465178236	9.693915039	5.965752395	5.337370573	6.413706125	7.050964173	6.378717042	8.679854493	5.460412874	7.05938783	5.992035842	6.655404562	5.73929694	6.9256079	4.91209736	5.997816428	5.697901297
Osteoporosis	6.435248284	5.519023579	5.126999465	9.073547854	5.242555577	7.086252892	7.441438471	11.94777543	6.982951857	6.533817052	10.16491915	5.852877895	5.2213846	6.360441676	7.243016817	5.609204144	8.531482925	5.481260822	7.492514238	5.795678534	6.63189345	5.599441521	7.225842079	4.907679462	5.69667757	5.841418903
Osteoporosis	6.366932511	5.328463219	5.196255859	8.80546803	5.412602051	7.094569896	7.060539719	12.23976807	6.96065775	6.221410649	10.09245027	5.880639668	4.915094574	6.159104909	6.747502105	6.097395295	8.41783746	5.472800906	7.345319437	5.93761314	6.26372405	5.796738344	6.84533089	4.976854176	5.610051091	5.96804939
Osteoporosis	6.546703081	5.256258922	5.292559052	8.597081222	5.207271844	7.400281504	7.145321601	12.08963489	7.088841219	6.271602985	10.02452965	5.973951822	5.780653341	6.247405489	7.536674382	5.654303961	8.613572372	5.342588599	7.76079323	6.068495822	6.266894845	5.700469797	6.655845874	4.91061341	5.587325692	5.710700361
Osteoporosis	6.546703081	5.457104651	5.230604727	8.751254899	5.456586026	7.55435264	7.236919293	12.21139077	7.095603413	6.476734623	9.786791051	6.058040769	5.196799913	6.363715945	7.128552497	6.465178236	8.918590461	5.361974426	7.697820272	6.21840166	6.715191767	5.831364214	6.390562209	5.169487235	5.963896653	5.640607616
Osteoporosis	6.439635023	5.573957088	5.323555812	8.953246609	5.454869151	6.962337009	7.563979074	11.94777543	7.538134852	6.350284283	9.320552497	6.135994767	5.312115941	6.463393836	7.289903322	5.92127948	8.510782635	5.463180164	7.874905711	6.455007595	6.782654564	5.796427539	6.340835871	4.908415801	6.203585434	5.621465432
Osteoporosis	6.199286386	5.202909097	5.372587919	8.550754245	5.38252645	7.012998743	6.690463752	11.76639867	7.457628164	6.534314636	9.081344881	5.954430302	5.229092753	6.325720589	7.543937834	5.884281583	9.192424049	5.529107503	7.261933931	6.212020472	6.832003563	5.716974539	6.773644276	5.041059068	5.489304029	5.942172073
Osteoporosis	6.338525761	5.175692644	5.545913112	8.998968697	5.212469886	7.252189154	7.046531084	11.90892902	7.18970998	6.45903053	9.740060211	5.841784518	5.274556122	6.227555596	6.945611657	5.774814173	8.747411667	5.524041463	7.406345494	6.082124245	6.538082922	5.626894853	7.036672909	4.875932966	5.708358672	5.777855118
Osteoporosis	6.392259849	5.395818879	5.472800906	8.724110686	5.604321937	7.013628513	7.068141603	11.62467261	7.046531084	6.642169245	8.640053934	6.196647621	5.615668703	6.57137463	7.187745491	5.743664927	9.389254973	5.421692243	7.590233433	6.136448051	6.992723952	5.669364935	6.721863497	5.310860156	5.187754153	5.788145452
Osteoporosis	6.205451936	5.164809798	5.238450373	8.838844189	5.32444107	7.042569565	7.183738464	11.92772678	6.96065775	6.116756641	9.813550797	5.834929581	5.381117129	6.380034595	7.674642272	6.180215016	8.421340164	5.382965208	7.149835846	6.138675895	6.908621057	5.686970206	6.683559712	5.140355754	5.706231413	5.893150618
Osteoporosis	6.364933536	5.257645514	5.575205997	8.82853647	5.547265124	7.080294429	7.434602104	12.21139077	7.577116047	6.567802406	9.802623136	5.855789871	5.463180164	6.538637751	7.57778439	6.0738156	8.841686367	5.432851361	7.367126661	6.14818457	6.53012699	5.439761416	7.128552497	4.816839235	5.757393304	5.843232768
Osteoporosis	6.755773015	5.513602245	5.337370573	8.690709888	5.235479255	7.143080165	7.747419586	11.76639867	7.697820272	6.696303611	8.797120049	5.929987337	5.120051327	6.458567818	6.84875779	5.803033258	9.100028909	5.355336885	7.662915106	6.42754109	6.761893769	5.706601394	6.584165793	4.901826949	5.619198711	5.864986121
Osteoporosis	6.454079118	5.375874446	5.47468064	8.896202373	5.462763948	7.054051536	7.156185125	12.13164428	6.931829753	6.629151915	9.805594128	6.027446295	5.537400513	6.312255785	7.232717125	5.864986121	8.301034426	5.479470216	7.293105877	6.155220599	6.478890425	5.720233746	6.608500231	4.971120083	5.783916901	5.802173865
Osteoporosis	5.906490505	5.635864288	5.264125694	8.550754245	5.236015687	7.124198601	6.808716639	11.85408249	7.19160688	6.401963667	9.279150941	6.038605046	5.489304029	6.417914434	7.074601	5.589577865	8.661434615	5.505184119	8.043249987	6.181936746	7.340886426	5.666313968	6.516597853	5.155622362	5.517290623	5.559482493
Osteoporosis	6.442184345	5.422675787	5.504760218	8.48412264	5.306081475	7.065984369	7.06170949	11.98301482	7.34937256	6.63820876	9.850530992	6.133472846	5.626894853	6.366520484	7.046531084	5.694760058	8.444575007	5.447086546	7.538881467	6.108790105	6.589815627	5.695572583	6.689597201	5.039819675	5.426983541	5.751963004
Osteoporosis	6.268119595	5.46695236	5.09366493	8.645754221	5.571753984	7.782544358	7.06865588	12.08963489	7.716635456	6.677220314	9.256236173	6.029309178	5.718205292	6.505217273	7.88179956	6.032296751	9.401403129	5.386493785	7.967123699	6.558685918	6.879916524	5.53648326	6.806687039	5.256258922	5.693189065	5.643030159
Osteoporosis	5.978096883	5.425344153	5.539228025	8.584877873	5.658692854	7.153783084	7.179228508	12.11184487	7.366469384	6.553952521	9.382184804	6.199286386	5.608269304	6.43390434	7.318147411	5.832967597	9.227834921	5.330675083	7.645811123	6.297733156	6.683082923	5.575649359	6.366520484	4.957461698	5.697081052	5.43759897
Osteoporosis	6.346658871	5.543216538	5.44025323	8.550754245	5.293868505	6.890737864	6.950920003	11.78517235	7.00899079	6.51265145	9.616090275	6.205451936	5.59099079	6.393990414	6.808716639	6.263013535	8.636372677	5.334860975	7.328744901	6.006395137	6.739381715	5.608761332	6.968514459	4.917158994	5.348113252	5.472800906
Osteoporosis	6.317415966	5.344383379	5.442715114	8.727123388	5.466468738	7.215171829	7.494014804	12.11184487	7.134183091	6.43206992	9.269148488	5.97506023	4.893685328	6.417445009	7.152591013	5.878461179	8.792985174	5.42982865	7.411660449	5.9331611	6.874308783	5.678201485	6.368212501	5.098398438	5.61305933	5.621964102
Osteoporosis	6.304345394	5.265186702	5.432004845	8.652333935	5.246341835	7.405740759	7.065984369	12.06563583	7.332778526	6.354980699	9.403649993	6.13514803	5.339278801	6.497496522	7.440753091	5.95400161	8.732194913	5.464615162	7.801418791	6.410128004	6.743972518	5.664283169	6.80248727	5.347652559	5.35581609	5.702090922
