# Supplementary material for: Integrative genomic analysis and diagnostic modeling of osteoporosis: unraveling the interplay of autophagy, osteogenesis, adipogenesis, and immune infiltration
Source: Front Med (Lausanne). 2025 Apr 17;12:1544390. doi: 10.3389/fmed.2025.1544390 (PMC12043663; doi:10.3389/fmed.2025.1544390)
Supplement: Supplementary file 1 [file Data_Sheet_1.ZIP › TableS9 mRNA-miRNA_list.csv]

mRNA	miRNA
NFKB1	hsa-miR-103a-3p
NFKB1	hsa-miR-107
NFKB1	hsa-miR-124-3p
NFKB1	hsa-miR-124-5p
NFKB1	hsa-miR-130a-3p
NFKB1	hsa-miR-130a-3p
NFKB1	hsa-miR-130b-3p
BHLHE40	hsa-miR-494-3p
BHLHE40	hsa-miR-494-3p
BHLHE40	hsa-let-7b-5p
CTNNB1	hsa-let-7a-3p
CTNNB1	hsa-miR-18b-5p
CTNNB1	hsa-miR-221-3p
CTNNB1	hsa-miR-374a-5p
AKT1	hsa-let-7b-5p
AKT1	hsa-let-7b-5p
AKT1	hsa-miR-106b-5p
AKT1	hsa-miR-1224-5p
LMNA	hsa-miR-23b-3p
LMNA	hsa-miR-23b-3p
LMNA	hsa-miR-155-5p
LMNA	hsa-miR-99b-5p
LMNA	hsa-miR-374a-5p
LMNA	hsa-miR-9-5p
WNT1	hsa-miR-1291
WNT1	hsa-miR-146a-5p
WNT1	hsa-miR-16-5p
WNT1	hsa-miR-27a-3p
WNT1	hsa-miR-27a-3p
WNT1	hsa-miR-429
WNT1	hsa-miR-483-3p
WNT1	hsa-miR-373-3p
BMP4	hsa-let-7a-5p
BMP4	hsa-miR-27a-3p
BMP4	hsa-miR-27a-5p
BMP4	hsa-miR-34a-5p
BMP4	hsa-miR-374a-5p
TNF	hsa-miR-203a-3p
TNF	hsa-miR-1291
TNF	hsa-miR-939-5p
COPS3	hsa-miR-34a-5p
COPS3	hsa-miR-378a-5p
COPS3	hsa-miR-383-5p
COPS3	hsa-miR-423-5p
COPS3	hsa-miR-659-3p
COPS3	hsa-miR-660-5p
COPS3	hsa-miR-93-5p
COPS3	hsa-miR-1-3p
COPS3	hsa-miR-1-3p
COPS3	hsa-miR-155-5p
COPS3	hsa-miR-147a
COPS3	hsa-miR-191-5p
COPS3	hsa-miR-17-5p
